# Supplementary material for: Phylogeny of the supertribe Nebriitae (Coleoptera, Carabidae) based on analyses of DNA sequence data
Source: Zookeys. 2021 Jun 16;1044:41–152. doi: 10.3897/zookeys.1044.62245 (PMC8222211; doi:10.3897/zookeys.1044.62245)
Supplement: XML Treatment for Palaptenonebria [file zookeys.1044.62245-treatment6.xml]

<!DOCTYPE tp:taxon-treatment
  PUBLIC "-//TaxonX//DTD Taxonomic Treatment Publishing DTD v0 20100105//EN" "tax-treatment-NSO.dtd">
<tp:taxon-treatment xmlns:tp="http://www.plazi.org/taxpub"><tp:treatment-meta><kwd-group><label>Taxon classification</label><kwd><named-content xmlns:xlink="http://www.w3.org/1999/xlink" content-type="kingdom">Animalia</named-content></kwd><kwd><named-content xmlns:xlink="http://www.w3.org/1999/xlink" content-type="order">Coleoptera</named-content></kwd><kwd><named-content xmlns:xlink="http://www.w3.org/1999/xlink" content-type="family">Carabidae</named-content></kwd></kwd-group><mixed-citation publication-type="journal"><person-group><name><surname>Kavanaugh</surname><given-names>David H.</given-names></name><name><surname>Maddison</surname><given-names>David R.</given-names></name><name><surname>Simison</surname><given-names>W. Brian</given-names></name><name><surname>Schoville</surname><given-names>Sean D.</given-names></name><name><surname>Schmidt</surname><given-names>Joachim</given-names></name><name><surname>Faille</surname><given-names>Arnaud</given-names></name><name><surname>Moore</surname><given-names>Wendy</given-names></name><name><surname>Pflug</surname><given-names>James M.</given-names></name><name><surname>Archambeault</surname><given-names>Sophie L.</given-names></name><name><surname>Hoang</surname><given-names>Tinya</given-names></name><name><surname>Chen</surname><given-names>Jei-Ying</given-names></name></person-group><article-title>Phylogeny of the supertribe <tp:taxon-name><tp:taxon-name-part taxon-name-part-type="supertribe">Nebriitae</tp:taxon-name-part></tp:taxon-name> (<tp:taxon-name><tp:taxon-name-part taxon-name-part-type="order">Coleoptera</tp:taxon-name-part></tp:taxon-name>, <tp:taxon-name><tp:taxon-name-part taxon-name-part-type="family">Carabidae</tp:taxon-name-part></tp:taxon-name>) based on analyses of DNA sequence data</article-title><source>Zookeys</source><day>16</day><month>6</month><year>2021</year><volume>1044</volume><fpage>41</fpage><lpage>152</lpage><pub-id pub-id-type="doi">10.3897/zookeys.1044.62245</pub-id></mixed-citation></tp:treatment-meta><tp:nomenclature><label>Subgenus</label><tp:taxon-name><object-id xmlns:xlink="http://www.w3.org/1999/xlink" content-type="arpha" xlink:type="simple">6CE79A2D-0ED2-5B82-8439-A36BD3B559F6</object-id><tp:taxon-name-part taxon-name-part-type="genus" reg="Nebria"/>
              <tp:taxon-name-part taxon-name-part-type="subgenus" reg="Palaptenonebria">Palaptenonebria</tp:taxon-name-part>
              <object-id xmlns:xlink="http://www.w3.org/1999/xlink" content-type="zoobank" xlink:type="simple">http://zoobank.org/4C1DE2A8-7672-432F-B7D5-35E513913BD7</object-id></tp:taxon-name><tp:taxon-authority>Kavanaugh,</tp:taxon-authority><tp:taxon-status xmlns:xlink="http://www.w3.org/1999/xlink" xlink:type="simple">subgen. nov.</tp:taxon-status><tp:nomenclature-citation-list><tp:nomenclature-citation><tp:taxon-name>
                  <tp:taxon-name-part taxon-name-part-type="genus" reg="Catonebria">Catonebria</tp:taxon-name-part>
                </tp:taxon-name><comment>Shilenkov, 1975 (in part); = “<tp:taxon-name><tp:taxon-name-part taxon-name-part-type="genus" reg="Nebria"/><tp:taxon-name-part taxon-name-part-type="species" reg="mellyi">mellyi</tp:taxon-name-part></tp:taxon-name>” group sensu <xref ref-type="bibr" rid="B121">Ledoux and Roux 2005</xref>.</comment></tp:nomenclature-citation></tp:nomenclature-citation-list></tp:nomenclature><tp:treatment-sec sec-type="type species" id="SECID0E5B4O"><title>Type species.</title><p><italic><tp:taxon-name><tp:taxon-name-part taxon-name-part-type="genus" reg="Nebria">Nebria</tp:taxon-name-part> <tp:taxon-name-part taxon-name-part-type="species" reg="mellyi">mellyi</tp:taxon-name-part></tp:taxon-name></italic> Gebler, 1847:312, by present designation.</p></tp:treatment-sec><tp:treatment-sec sec-type="diagnosis" id="SECID0EPC4O"><title>Diagnosis.</title><p>Body size small, SBL = 7.2 to 9.5 mm. Head width medium or slightly broadened, not constricted behind eyes; vertex with a pair of paramedial pale spots on vertex and one pair of supraorbital setae. Eyes slightly to moderately reduced in size, moderately convex. Antennae medium length to slightly elongate; antennal scape with one subapicodorsal seta (or two in <italic><tp:taxon-name><tp:taxon-name-part taxon-name-part-type="genus" reg="Nebria">Nebria</tp:taxon-name-part> <tp:taxon-name-part taxon-name-part-type="species" reg="roddi">roddi</tp:taxon-name-part></tp:taxon-name></italic> Dudko &amp; Shilenkov, 2001 and <italic><tp:taxon-name><tp:taxon-name-part taxon-name-part-type="genus" reg="Nebria">Nebria</tp:taxon-name-part> <tp:taxon-name-part taxon-name-part-type="species" reg="baenningeri">baenningeri</tp:taxon-name-part> <tp:taxon-name-part taxon-name-part-type="subspecies" reg="korgonica">korgonica</tp:taxon-name-part></tp:taxon-name></italic> Dudko &amp; Shilenkov, 2001); antennomeres 3 and 4 not laterally compressed, without extra setae. Labrum with three pairs of apical setae. Maxillary stipes typical for genus, with setae inserted flush on smooth surface. Penultimate labial palpomere with three setae. Pronotum moderately cordate in dorsal aspect, with lateral margination shallowly to moderately impressed and markedly narrow at middle; one midlateral seta and one basolateral seta present on each side. Elytral intervals smooth, slightly to moderately flattened, without macrosculpture, elytral interval 3 with one to seven setiferous pores, intervals 5 and 7 with zero to two setiferous pores; umbilicate series comprised of eight to ten setae; intervals bearing setae faintly to moderately catenate. Hindwings reduced to short, slender strap-like vestiges. Metasternum moderately to markedly short. Metepisterna smooth, impunctate. Protarsomeres 1–3 expanded in males; mesotarsomeres 2–4 longer than their apical width; tarsi dorsally glabrous (or with few sparse and fine setae in <italic><tp:taxon-name><tp:taxon-name-part taxon-name-part-type="genus" reg="Nebria">Nebria</tp:taxon-name-part> <tp:taxon-name-part taxon-name-part-type="species" reg="mellyi">mellyi</tp:taxon-name-part></tp:taxon-name></italic> Gebler, 1847 specimens). Abdominal sternites IV–VI with from two to five or more pairs of posterior paramedial setae and with zero to three pairs of anterior paralateral setae; sternite VII with one or two pairs of paramedial apical setae in males, two to three or more pairs in females. Median lobe of male aedeagus sclerotized dorsally at least to midlength on shaft, symmetrical to slightly deflected right in dorsal aspect; basal bulb expanded, quadrate, broadly open basally and closed dorsally, without a sagittal aileron present at base or with only a lightly sclerotized collar; mid-shaft parallel-sided in lateral aspect, slightly to moderately compressed in cross-section, right lateral face with a shallow longitudinal groove or shallow indentation; apical orifice moderately (in <italic><tp:taxon-name><tp:taxon-name-part taxon-name-part-type="genus" reg="Nebria">Nebria</tp:taxon-name-part> <tp:taxon-name-part taxon-name-part-type="species" reg="lyubechanskii">lyubechanskii</tp:taxon-name-part></tp:taxon-name></italic> Dudko, 2008 specimens only) or extremely deflected right. Right paramere narrow and slightly shortened. Female hemisternites VIII with basal apodeme faintly to moderately emarginated. Female valvifer without vestiture; gonopods VIII fused to dorsomedial bases of gonocoxae; gonocoxae with ventral diagonal row of setiform setae and mediodorsal row of setae present, mediodorsal row oriented parallel to longitudinal axis of gonocoxa. Bursa copulatrix without dorsal sclerites in vestibular chamber and without a posterodorsal extension from its longitudinal axis in lateral aspect; spermathecal chamber broadly cordate in dorsal aspect, without dorsal sclerites (in most species) or with a simple, broad and convoluted plate anterior to spermathecal duct insertion (in <italic><tp:taxon-name><tp:taxon-name-part taxon-name-part-type="genus" reg="Nebria">Nebria</tp:taxon-name-part> <tp:taxon-name-part taxon-name-part-type="species" reg="sajana">sajana</tp:taxon-name-part> <tp:taxon-name-part taxon-name-part-type="subspecies" reg="sarlyk">sarlyk</tp:taxon-name-part></tp:taxon-name></italic> Dudko &amp; Shilenkov, 2001, <italic><tp:taxon-name><tp:taxon-name-part taxon-name-part-type="genus" reg="Nebria">N.</tp:taxon-name-part> <tp:taxon-name-part taxon-name-part-type="species" reg="sajana">s.</tp:taxon-name-part> <tp:taxon-name-part taxon-name-part-type="subspecies" reg="dubatolovi">dubatolovi</tp:taxon-name-part></tp:taxon-name></italic> Dudko &amp; Shilenkov, 2001 and <italic><tp:taxon-name><tp:taxon-name-part taxon-name-part-type="genus" reg="Nebria">N.</tp:taxon-name-part> <tp:taxon-name-part taxon-name-part-type="species" reg="sajana">s.</tp:taxon-name-part> <tp:taxon-name-part taxon-name-part-type="subspecies" reg="sitnikovi">sitnikovi</tp:taxon-name-part></tp:taxon-name></italic> Dudko &amp; Shilenkov, 2001); spermathecal duct slightly short in length and of uniform diameter throughout or nearly so, inserted basodorsally on spermathecal chamber or on a dorsal accessory lobe of that chamber (in <italic><tp:taxon-name><tp:taxon-name-part taxon-name-part-type="genus" reg="Nebria">Nebria</tp:taxon-name-part> <tp:taxon-name-part taxon-name-part-type="species" reg="sajana">sajana</tp:taxon-name-part> <tp:taxon-name-part taxon-name-part-type="subspecies" reg="sajana">sajana</tp:taxon-name-part></tp:taxon-name></italic> Dudko &amp; Shilenkov, 2001); spermathecal reservoir of medium length.</p></tp:treatment-sec><tp:treatment-sec sec-type="etymology" id="SECID0ERK4O"><title>Etymology.</title><p>The subgeneric epithet is a noun of feminine gender and combination of the Greek word, <italic>palaios</italic>, meaning old, in reference to the Palearctic (Old World) distribution of the group, <italic>aptenos</italic>, meaning unable to fly, and the genus name, <italic><tp:taxon-name><tp:taxon-name-part taxon-name-part-type="genus" reg="Nebria">Nebria</tp:taxon-name-part></tp:taxon-name></italic>, in reference to observation that all known members of this clade have extremely reduced hindwings incapable of supporting flight.</p></tp:treatment-sec><tp:treatment-sec sec-type="remarks" id="SECID0EUL4O"><title>Remarks.</title><p>As for members of subgenus <tp:taxon-name><tp:taxon-name-part taxon-name-part-type="genus" reg="Catonebria"/><tp:taxon-name-part taxon-name-part-type="subgenus" reg="Neaptenonebria">Neaptenonebria</tp:taxon-name-part></tp:taxon-name>, those of this group are easily identified as members of the <italic><tp:taxon-name><tp:taxon-name-part taxon-name-part-type="genus" reg="Catonebria">Catonebria</tp:taxon-name-part></tp:taxon-name></italic> Complex using the <xref ref-type="bibr" rid="B121">Ledoux and Roux’s (2005)</xref> key to subgenera. Features that distinguish them from members of subgenus <tp:taxon-name><tp:taxon-name-part taxon-name-part-type="genus" reg="Catonebria"/><tp:taxon-name-part taxon-name-part-type="subgenus" reg="Nivalonebria">Nivalonebria</tp:taxon-name-part></tp:taxon-name> have been discussed above for that taxon. We cannot suggest any external morphological feature that consistently and satisfactorily distinguishes all members of all species of <italic><tp:taxon-name><tp:taxon-name-part taxon-name-part-type="genus" reg="Palaptenonebria">Palaptenonebria</tp:taxon-name-part></tp:taxon-name></italic> from all <italic><tp:taxon-name><tp:taxon-name-part taxon-name-part-type="genus" reg="Catonebria">Catonebria</tp:taxon-name-part></tp:taxon-name></italic> members, and there are few uniquely distinguishing internal features evident as well. The hindwings are more highly reduced (to short, slender strap-like vestiges) in all <italic><tp:taxon-name><tp:taxon-name-part taxon-name-part-type="genus" reg="Palaptenonebria">Palaptenonebria</tp:taxon-name-part></tp:taxon-name></italic> members than in any <italic><tp:taxon-name><tp:taxon-name-part taxon-name-part-type="genus" reg="Catonebria">Catonebria</tp:taxon-name-part></tp:taxon-name></italic> member, but are similar in size to those of <italic><tp:taxon-name><tp:taxon-name-part taxon-name-part-type="genus" reg="Neaptenonebria">Neaptenonebria</tp:taxon-name-part></tp:taxon-name></italic> species. Internally, <italic><tp:taxon-name><tp:taxon-name-part taxon-name-part-type="genus" reg="Palaptenonebria">Palaptenonebria</tp:taxon-name-part></tp:taxon-name></italic> males have the right paramere of the aedeagus narrowed and slightly shorter than those of <italic><tp:taxon-name><tp:taxon-name-part taxon-name-part-type="genus" reg="Catonebria">Catonebria</tp:taxon-name-part></tp:taxon-name></italic> males, but, again, similar in form to those in <italic><tp:taxon-name><tp:taxon-name-part taxon-name-part-type="genus" reg="Neaptenonebria">Neaptenonebria</tp:taxon-name-part></tp:taxon-name></italic> males. All males of <italic><tp:taxon-name><tp:taxon-name-part taxon-name-part-type="genus" reg="Palaptenonebria">Palaptenonebria</tp:taxon-name-part></tp:taxon-name></italic> species have the right lateral face of the mid-shaft region of the aedeagal median lobe modified to some extent. There is at least a shallow longitudinal depression or groove present in this region, and in <italic><tp:taxon-name><tp:taxon-name-part taxon-name-part-type="genus" reg="Nebria">N.</tp:taxon-name-part> <tp:taxon-name-part taxon-name-part-type="species" reg="mellyi">mellyi</tp:taxon-name-part></tp:taxon-name></italic> that groove is deeply impressed and deepest and most sharply delineated basally. However, in no males of this clade is there an invaginated, basally-directed pouch as seen in all <italic><tp:taxon-name><tp:taxon-name-part taxon-name-part-type="genus" reg="Neaptenonebria">Neaptenonebria</tp:taxon-name-part></tp:taxon-name></italic> males. As noted above, a groove or depression similar to that seen in <italic><tp:taxon-name><tp:taxon-name-part taxon-name-part-type="genus" reg="Palaptenonebria">Palaptenonebria</tp:taxon-name-part></tp:taxon-name></italic> males is found also in <italic><tp:taxon-name><tp:taxon-name-part taxon-name-part-type="genus" reg="Catonebria">Catonebria</tp:taxon-name-part></tp:taxon-name></italic> males of the <italic><tp:taxon-name><tp:taxon-name-part taxon-name-part-type="genus" reg="Nebria"/><tp:taxon-name-part taxon-name-part-type="species" reg="gebleri">gebleri</tp:taxon-name-part></tp:taxon-name></italic> group, as well as of <italic><tp:taxon-name><tp:taxon-name-part taxon-name-part-type="genus" reg="Nebria">N.</tp:taxon-name-part> <tp:taxon-name-part taxon-name-part-type="species" reg="metallica">metallica</tp:taxon-name-part></tp:taxon-name></italic> and <italic><tp:taxon-name><tp:taxon-name-part taxon-name-part-type="genus" reg="Nebria">Nebria</tp:taxon-name-part> <tp:taxon-name-part taxon-name-part-type="species" reg="labontei">labontei</tp:taxon-name-part></tp:taxon-name></italic>. In <italic><tp:taxon-name><tp:taxon-name-part taxon-name-part-type="genus" reg="Palaptenonebria">Palaptenonebria</tp:taxon-name-part></tp:taxon-name></italic> females, the mediodorsal row of setae on the gonocoxae is present and oriented parallel to the longitudinal axis of the gonocoxa rather than obliquely in relation to the longitudinal axis as in <tp:taxon-name><tp:taxon-name-part taxon-name-part-type="genus" reg="Neaptenonebria">Neaptenonebria</tp:taxon-name-part></tp:taxon-name> females. See the Discussion section above for <tp:taxon-name><tp:taxon-name-part taxon-name-part-type="genus" reg="Neaptenonebria"/><tp:taxon-name-part taxon-name-part-type="genus" reg="Neaptenonebria">Neaptenonebria</tp:taxon-name-part></tp:taxon-name> for a few additional distinguishing features or trends.</p></tp:treatment-sec><tp:treatment-sec sec-type="distribution" id="SECID0EKV4O"><title>Known distribution and diversity.</title><p>The geographical range of this clade is restricted to the Altai-Sayan region of southern Siberia, including the Altai, Western Sayan and Tannu-Ola Mountain systems, and presently includes six taxa ranked as species and another eight ranked as subspecies. <xref ref-type="bibr" rid="B43">Dudko and Shilenkov (2001)</xref> provided an excellent revision of this group.</p></tp:treatment-sec><ref-list><ref id="B121"><mixed-citation xmlns:xlink="http://www.w3.org/1999/xlink" xlink:type="simple"><person-group><name name-style="western"><surname>Ledoux</surname><given-names>G</given-names></name><name name-style="western"><surname>Roux</surname><given-names>P</given-names></name></person-group> (<year>2005</year>) <source><italic><tp:taxon-name><tp:taxon-name-part taxon-name-part-type="genus">Nebria</tp:taxon-name-part></tp:taxon-name></italic> (<tp:taxon-name><tp:taxon-name-part taxon-name-part-type="order">Coleoptera</tp:taxon-name-part></tp:taxon-name>, <tp:taxon-name><tp:taxon-name-part taxon-name-part-type="family">Nebriidae</tp:taxon-name-part></tp:taxon-name>). Faune mondiale.</source><publisher-name>Muséum – Centre de Conservation et d'Etude des Collections et Société Linnéenne de Lyon</publisher-name>, <publisher-loc>Lyon</publisher-loc>, <size units="page">976 pp</size>.</mixed-citation></ref><ref id="B43"><mixed-citation xmlns:xlink="http://www.w3.org/1999/xlink" xlink:type="simple"><person-group><name name-style="western"><surname>Dudko</surname><given-names>RY</given-names></name><name name-style="western"><surname>Shilenkov</surname><given-names>VG</given-names></name></person-group> (<year>2001</year>) <article-title>A review of the Palaearctic species of subgenus <tp:taxon-name><tp:taxon-name-part taxon-name-part-type="genus"/><tp:taxon-name-part taxon-name-part-type="subgenus">Catonebria</tp:taxon-name-part></tp:taxon-name> Shilenkov (<tp:taxon-name><tp:taxon-name-part taxon-name-part-type="order">Coleoptera</tp:taxon-name-part></tp:taxon-name>, <tp:taxon-name><tp:taxon-name-part taxon-name-part-type="family">Carabidae</tp:taxon-name-part></tp:taxon-name>, <italic><tp:taxon-name><tp:taxon-name-part taxon-name-part-type="genus">Nebria</tp:taxon-name-part></tp:taxon-name></italic>). 1. <italic><tp:taxon-name><tp:taxon-name-part taxon-name-part-type="genus">Nebria</tp:taxon-name-part> <tp:taxon-name-part taxon-name-part-type="species">mellyi</tp:taxon-name-part></tp:taxon-name></italic> Gebler group.</article-title><source>Bulletin de l’Institut Royal des Sciences Naturelles de Belgique</source><volume>71</volume>: <fpage>63</fpage>–<lpage>82</lpage>.</mixed-citation></ref></ref-list></tp:taxon-treatment>
